# Supplementary material for: Identifying Causative Agents of a Paretic Syndrome in Waterbirds in Southern Portugal
Source: Toxins (Basel). 2025 Jan 31;17(2):62. doi: 10.3390/toxins17020062 (PMC11860645; doi:10.3390/toxins17020062)
Supplement: Supplementary file 1 [file toxins-17-00062-s001.zip]

Archive with 1 entries (1 files):
- toxins-3358708-supplementary.pdf
